# Supplementary material for: Integration of proteomics and transcriptomics to construct a prognostic signature of renal clear cell carcinoma
Source: Int J Med Sci. 2024 Aug 19;21(11):2215–32. doi: 10.7150/ijms.99992 (PMC11373548; doi:10.7150/ijms.99992)
Supplement: Supplementary file 1 — Supplementary figures and table. [file ijmsv21p2215s1.zip › Supplementary Table S1.xlsx]

## Sheet: Sheet1
Supplementary table1：Patient clinical information
Characteristic	N = 5371
Age	61.00 [52.00, 70.00]
Gender
Female	191 (35.57%)
Male	346 (64.43%)
Grade
G1	14 (2.61%)
G2	230 (42.83%)
G3	207 (38.55%)
G4	78 (14.53%)
unknown	8 (1.49%)
Stage
Stage I	269 (50.09%)
Stage II	57 (10.61%)
Stage III	125 (23.28%)
Stage IV	83 (15.46%)
unknown	3 (0.56%)
T
T1	22 (4.10%)
T1a	142 (26.44%)
T1b	111 (20.67%)
T2	55 (10.24%)
T2a	10 (1.86%)
T2b	4 (0.74%)
T3	5 (0.93%)
T3a	122 (22.72%)
T3b	53 (9.87%)
T3c	2 (0.37%)
T4	11 (2.05%)
M
M0	426 (79.33%)
M1	79 (14.71%)
unknown	32 (5.96%)
N
N0	237 (44.13%)
N1	17 (3.17%)
unknown	283 (52.70%)
1 Median [IQR]; n (%)
